# Supplementary material for: Whole-Genome Pathway Analysis on 132,497 Individuals Identifies Novel Gene-Sets Associated with Body Mass Index
Source: PLoS One. 2014 Jan 31;9(1):e78546. doi: 10.1371/journal.pone.0078546 (PMC3908858; doi:10.1371/journal.pone.0078546)
Supplement: Table S9 — (XLS) [file pone.0078546.s018.xls]

## Sheet: Sheet1
GIANT Genes columns contain all genes within 300 kb of the 32 confirmed BMI SNPs that were examined during Giant Consortium candidate pathway analysis
Two columns exist for each gene-set, one containing gene symbol, the other Entrez ID
Rows highlighted in orange are genes that are common to significant pathways in the current analysis and were previously examined during the Giant Consortium analysis
Rows highlighted in blue are genes within pathways detected during GIANT Consortium analysis with a FDR q-value less than 0.05
Rows highlighted in green are genes within pathways detected during GIANT Consortium analysis with nominal (uncorrected) p-value less than 0.05
GIANT Genes	Giant Entrez IDs	KEGG FC Epsilon Genes	KEGG FC Epsilon Entrez IDs	KEGG Toll Like Receptor Genes	KEGG Toll Like Receptor Entrez IDs	Biocarta ERK/MAPK Genes	Biocarta ERK/MAPK Entrez IDs	KEGG Lysosome Genes	KEGG Lysosome Entrez IDs	Reactome Regulation of Ornithine Decarboxylase Genes	Reactome Regulation of Ornithine Decarboxylase Entrez IDs	Reactome Regulation of P53 Genes	Reactome Regulation of P53 Entrez IDs
ADCY3	109	AKT1	207	AKT1	207	ARAF1	369	ABCA2	20	NQO1	1728	ATM	472
AGBL2	79841	AKT2	208	AKT2	208	ATF1	466	ABCB9	23457	OAZ1	4946	MDM2	4193
AKTIP	64400	AKT3	10000	AKT3	10000	BAD	572	ACP2	53	OAZ2	4947	PSMA1	5682
ANKDD1B	728780	BTK	695	CASP8	841	BRAF	673	ACP5	54	ODC1	4953	PSMA2	5683
AP2S1	1175	CSF2	1437	CCL3	6348	COPEB	1316	AGA	175	PSMA1	5682	PSMA3	5684
AQP2	359	FCER1A	2205	CCL4	6351	CREB1	1385	AP1B1	162	PSMA2	5683	PSMA4	5685
AQP5	362	FCER1G	2207	CCL5	6352	CREB3	10488	AP1G1	164	PSMA3	5684	PSMA5	5686
AQP6	363	FYN	2534	CD14	929	CREB5	9586	AP1M1	8907	PSMA4	5685	PSMA6	5687
ARHGAP35	2909	GAB2	9846	CD40	958	DUSP4	1846	AP1M2	10053	PSMA5	5686	PSMA7	5688
ASIC1	41	GRB2	2885	CD80	941	DUSP6	1848	AP1S1	1174	PSMA6	5687	PSMB1	5689
ATP2A1	487	HRAS	3265	CD86	942	DUSP9	1852	AP1S2	8905	PSMA7	5688	PSMB2	5690
ATXN2L	11273	IL13	3596	CHUK	1147	EEF2K	29904	AP1S3	130340	PSMB1	5689	PSMB3	5691
BANK1	55024	IL3	3562	CTSK	1513	EIF4E	1977	AP3B1	8546	PSMB2	5690	PSMB4	5692
BBC3	27113	IL4	3565	CXCL10	3627	GRB2	2885	AP3B2	8120	PSMB3	5691	PSMB5	5693
BCDIN3D	144233	IL5	3567	CXCL11	6373	HTATIP	10524	AP3D1	8943	PSMB4	5692	PSMB6	5694
BCDIN3D-AS1	100286844	INPP5D	3635	CXCL9	4283	MAP2K1	5604	AP3M1	26985	PSMB5	5693	PSMB7	5695
BDNF	627	JMJD7-PLA2G4B	8681	FADD	8772	MAP2K2	5605	AP3M2	10947	PSMB6	5694	PSMB8	5696
BDNF-AS	497258	KRAS	3845	FOS	2353	MAP3K8	1326	AP3S1	1176	PSMB7	5695	PSMB9	5698
BIN2P2	644601	LAT	27040	IFNA1	3439	MAPK1	5594	AP3S2	10239	PSMB8	5696	PSMB10	5699
C15orf61	145853	LCP2	3937	IFNA10	3446	MAPK3	5595	AP4B1	10717	PSMB9	5698	PSMC1	5700
C16orf62	57020	LYN	4067	IFNA13	3447	MKNK1	8569	AP4E1	23431	PSMB10	5699	PSMC2	5701
C16orf88	400506	MAP2K1	5604	IFNA14	3448	MKNK2	2872	AP4M1	9179	PSMC1	5700	PSMC3	5702
C1orf173	127254	MAP2K2	5605	IFNA16	3449	MOS	4342	AP4S1	11154	PSMC2	5701	PSMC5	5705
C1QTNF4	114900	MAP2K3	5606	IFNA17	3451	NFKB1	4790	ARSA	410	PSMC3	5702	PSMC6	5706
C2orf90	391343	MAP2K4	6416	IFNA2	3440	RAP1A	5906	ARSB	411	PSMC4	5704	PSMD1	5707
C5AR1	728	MAP2K6	5608	IFNA21	3452	RPS6KA1	6195	ARSG	22901	PSMC5	5705	PSMD2	5708
C6orf1	221491	MAP2K7	5609	IFNA4	3441	RPS6KA2	6196	ASAH1	427	PSMC6	5706	PSMD3	5709
C6orf106	64771	MAPK1	5594	IFNA5	3442	RPS6KA3	6197	ATP6AP1	537	PSMD1	5707	PSMD4	5710
CADM2	253559	MAPK10	5602	IFNA6	3443	SHC1	6464	ATP6V0A1	535	PSMD2	5708	PSMD5	5711
CADM2-AS2	100874037	MAPK11	5600	IFNA7	3444	SOS1	6654	ATP6V0A2	23545	PSMD3	5709	PSMD7	5713
CBX3P1	159770	MAPK12	6300	IFNA8	3445	SOS2	6655	ATP6V0A4	50617	PSMD4	5710	PSMD8	5714
CCDC101	112869	MAPK13	5603	IFNAR1	3454	TRAF3	7187	ATP6V0B	533	PSMD5	5711	PSMD9	5715
CCDC61	729440	MAPK14	1432	IFNAR2	3455			ATP6V0C	527	PSMD7	5713	PSMD10	5716
CCDC9	26093	MAPK3	5595	IFNB1	3456			ATP6V0D1	9114	PSMD8	5714	PSMD11	5717
CD19	930	MAPK8	5599	IKBKB	3551			ATP6V0D2	245972	PSMD9	5715	PSMD12	5718
CD3EAP	10849	MAPK9	5601	IKBKE	9641			ATP6V1H	51606	PSMD10	5716	PSMD13	5719
CDC37P1	390688	MS4A2	2206	IKBKG	8517			CD164	8763	PSMD11	5717	PSME1	5720
CELF1	10658	NRAS	4893	IL12A	3592			CD63	967	PSMD12	5718	PSME2	5721
CERS5	91012	PDK1	5163	IL12B	3593			CD68	968	PSMD13	5719	TP53	7157
CHST8	64377	PIK3CA	5290	IL1B	3553			CLN3	1201	PSME1	5720	UBB	7314
CLIC4	25932	PIK3CB	5291	IL6	3569			CLN5	1203	PSME2	5721	PSMF1	9491
COL4A3BP	10087	PIK3CD	5293	IL8	3576			CLTA	1211	PSMF1	9491	PSMD6	9861
COX14	84987	PIK3CG	5294	IRAK1	3654			CLTB	1212	PSMD6	9861	PSME3	10197
COX5BP5	100288440	PIK3R1	5295	IRAK4	51135			CLTC	1213	PSMD14	10213	PSMD14	10213
CUGBP1	10658	PIK3R2	5296	IRF3	3661			CLTCL1	8218	PSME4	23198	RFWD2	64326
CYCSP55	157317	PIK3R3	8503	IRF5	3663			CTNS	1497	AZIN1	51582
DGKG	1608	PIK3R5	23533	IRF7	3665			CTSA	5476	OAZ3	51686
DHX34	9704	PLA2G10	8399	JUN	3725			CTSB	1508	PSMA8	143471
DMPK	1760	PLA2G12A	81579	LBP	3929			CTSC	1075	LOC652826	652826
DMWD	1762	PLA2G12B	84647	LY96	23643			CTSD	1509
DNMT3A	1788	PLA2G1B	5319	MAP2K1	5604			CTSE	1510
EEF1A1P11	440595	PLA2G2A	5320	MAP2K2	5605			CTSF	8722
EIF3C	8663	PLA2G2C	391013	MAP2K3	5606			CTSG	1511
EML2	24139	PLA2G2D	26279	MAP2K4	6416			CTSH	1512
ERCC1	2067	PLA2G2E	30814	MAP2K6	5608			CTSK	1513
ETV5	2119	PLA2G2F	64600	MAP2K7	5609			CTSL1	1514
FAIM2	23017	PLA2G3	50487	MAP3K7	6885			CTSL2	1515
FAM180B	399888	PLA2G4A	5321	MAP3K8	1326			CTSO	1519
FAM186B	84070	PLA2G4B	100137049	MAPK1	5594			CTSS	1520
FAM60CP	728115	PLA2G4E	123745	MAPK10	5602			CTSW	1521
FBXO46	23403	PLA2G5	5322	MAPK11	5600			CTSZ	1522
FLJ30838	400955	PLA2G6	8398	MAPK12	6300			DNASE2	1777
FLJ40125	147699	PLCG1	5335	MAPK13	5603			DNASE2B	58511
FMNL3	91010	PLCG2	5336	MAPK14	1432			ENTPD4	9583
FNBP4	23360	PRKCA	5578	MAPK3	5595			FUCA1	2517
FOSB	2354	PRKCB	5579	MAPK8	5599			GA	4668
FOXA3	3171	PRKCD	5580	MAPK9	5601			GAA	2548
FPGT-TNNI3K	100526835	PRKCE	5581	MYD88	4615			GALC	2581
FTH1P5	2509	RAC1	5879	NFKB1	4790			GALNS	2588
FTO	79068	RAC2	5880	NFKBIA	4792			GBA	2629
GDI2P2	100420259	RAC3	5881	PIK3CA	5290			GGA1	26088
GIPR	2696	RAF1	5894	PIK3CB	5291			GGA2	23062
GPD1	2819	SOS1	6654	PIK3CD	5293			GGA3	23163
GPR139	124274	SOS2	6655	PIK3CG	5294			GLA	2717
GPR4	2828	SYK	6850	PIK3R1	5295			GLB1	2720
GPRC5B	51704	TNF	7124	PIK3R2	5296			GLU	4669
GRLF1	2909	VAV1	7409	PIK3R3	8503			GM2A	2760
GRM4	2914	VAV2	7410	PIK3R5	23533			GNPTAB	79158
GTF3A	2971	VAV3	10451	RAC1	5879			GNPTG	84572
HIGD1AP9	100874452			RELA	5970			GNS	2799
HMGA1	3159			RIPK1	8737			GPA	51172
HMGB1P22	644659			SPP1	6696			GUSB	2990
HNRNPA1P5	100506712			STAT1	6772			HEXA	3073
HSP90AA2	3324			TAB1	10454			HEXB	3074
IGF2BP2	10644			TAB2	23118			HGSNAT	138050
IQCH	64799			TBK1	29110			HYAL1	3373
IQCH-AS1	100506686			TICAM1	148022			IDS	3423
IQCK	124152			TICAM2	353376			IDUA	3425
IRF2BP1	26145			TIRAP	114609			IGF2R	3482
IRX3	79191			TLR1	7096			LAMP1	3916
KBTBD4	55709			TLR2	7097			LAMP2	3920
KCNH3	23416			TLR3	7098			LAMP3	27074
KCTD15	79047			TLR4	7099			LAPTM4A	9741
LASS5	91012			TLR5	7100			LAPTM4B	55353
KRT18P9	442205			TLR6	10333			LAPTM5	7805
LAT	27040			TLR7	51284			LGMN	5641
LBXCOR1	390598			TLR8	51311			LIPA	3988
LGR4	55366			TLR9	54106			M6PR	4074
LIN7C	55327			TNF	7124			MAN2B1	4125
LINGO2	158038			TOLLIP	54472			MANBA	4126
LNX2	222484			TRAF3	7187			MCOLN1	57192
LOC100101247	100101247			TRAF6	7189			MFSD8	256471
LOC100128022	100128022							NEU1	4758
LOC100128185	100128185							NPC1	4864
LOC100129184	100129184							NPC2	10577
LOC100132562	100132562							PLA2G15	23659
LOC100286942	100286942							PPT1	5538
LOC100287177	100287177							PPT2	9374
LOC100287189	100287189							PSA	9476
LOC100288860	100288860							PSAP	5660
LOC100289092	100289092							PSAPL1	768239
LOC100418898	100418898							SCARB2	950
LOC100419154	100419154							SGSH	6448
LOC100419863	100419863							SLC11A1	6556
LOC100420535	100420535							SLC11A2	4891
LOC100422230	100422230							SLC17A5	26503
LOC100422296	100422296							SMPD1	6609
LOC100506985	100506985							SORT1	6272
LOC100506997	100506997							SUMF1	285362
LOC100507417	100507417							TCIRG1	10312
LOC100507607	100507607							TPP1	1200
LOC100533736	100533736
LOC100996384	100996384
LOC100996469	100996469
LOC100996637	100996637
LOC100996672	100996672
LOC100996681	100996681
LOC283332	283332
LOC339822	339822
LOC342784	342784
LOC344887	344887
LOC388553	388553
LOC390948	390948
LOC391798	391798
LOC646700	646700
LOC727944	727944
LOC728734	728734
LOC730102	730102
LOC730153	730153
LRP1B	53353
LSM6P2	100462857
MADD	8567
MAP2K5	5607
MC4R	4160
MCRS1	10445
MEIS3	56917
MIR3190	100422899
MIR3191	100422832
MIR330	442902
MIR4425	100616365
MIR4487	100616222
MIR4517	100616487
MIR4721	100616256
MIR642A	693227
MIR642B	100500845
MTCH2	23788
MTIF3	219402
MTND5P5	100873201
MYBPC3	4607
MYPOP	339344
NANOS2	339345
NCKAP5L	57701
NCMAP	400746
NDUFS3	4722
NDUFS5P2	100286918
NEGR1	257194
NFATC2IP	84901
NFE2L3P1	642996
NFKB1	4790
NOVA2	4858
NPAS1	4861
NPM1P4	100128903
NRXN3	9369
NUDT3	11165
NUP160	23279
OPA3	80207
PACSIN1	29993
PEPD	5184
PIAS1	8554
PMAIP1	5366
POC5	134359
POLK	51426
POLR1D	51082
POLR2KP1	100874515
POMC	5443
PPM1N	147699
PPP1R13L	10848
PRDX4P1	100418949
PRKD1	5587
PRKRIRP2	100422711
PRKRIRP9	100131309
PRPF40B	25766
PRR24	255783
PSMC3	5702
PTBP2	58155
PTPMT1	114971
QPCTL	54814
RABEP2	79874
RACGAP1	29127
RAPSN	5913
RASAL2	9462
RASAL2-AS1	100302401
RASL11A	387496
RBJ	51277
RBL2	5934
RCAN3	11123
RNU5E-10P	100873888
RNU6-1	26827
RNU6-63	100873768
RPGRIP1L	23322
RPL21	6144
RPL21P131	388532
RPL26P8	100270884
RPL27A	6157
RPL28P3	391828
RPL31P12	100270887
RPL35AP28	100271637
RPL35P2	646766
RPL37AP7	100131730
RPL7P25	100129061
RPL7P9	653702
RPS10	6204
RPS10-NUDT3	100529239
RPS10P13	646785
RPS15AP33	100271654
RPS17P5	442216
RPS25P1	283114
RPS3AP49	400652
RPS4XP20	100271386
RPS4XP21	126235
RPS6P24	100128358
RRN3P2	653390
RSPH6A	81492
RTN2	6253
RUNX3	864
SAE1	10055
SALL4P3	100131046
SDCCAG3P1	388478
SEC16B	89866
SFRS10	6434
SH2B1	25970
SIX5	147912
SKOR1	390598
SLC1A5	6510
SLC25A5P9	100133074
SLC39A13	91252
SLC39A8	64116
SMARCD1	6602
SNAR-E	100170220
SNORA27	619499
SNORA3	619562
SNORA45	677826
SNORD102	26771
SNRPC	6631
SNRPD2	6633
SPDEF	25803
SPI1	6688
SPN	6693
SPNS1	83985
SRRM1	10250
ST5	6764
STK33	65975
SULT1A1	6817
SYMPK	8189
TFAP2B	7021
TFAP2D	83741
TMBIM6	7009
TMEM160	54958
TMEM18	129787
TNNI3K	51086
TRA2B	6434
TRIM66	9866
TRNAQ47P	100189510
TRNAU1	7234
TUFM	7284
VASP	7408
ZNF608	57507
